# Supplementary material for: DARE Training: Teaching Educators How to Revise Internal Medicine Residency Lectures by Using an Anti-racism Framework
Source: MedEdPORTAL. 2023 Nov 7;19:11351. doi: 10.15766/mep_2374-8265.11351 (PMC10627787; doi:10.15766/mep_2374-8265.11351)
Supplement: Supplementary file 1 — DARE Checklist of Best Practices.pptxPreworkshop Intro Facilitator Guide.docxPreworkshop Intro Slides.pptxWorkshop Facilitator Guide.docxWorkshop Slides.pptxPretraining Assessment.pptxPosttraining Assessment.pptxDARE Rubric.docxDARE Training Timeline.pptx [file mep_2374-8265.11351-s001.zip]

Archive with 10 entries (10 files):
- D. Workshop Facilitator Guide.docx
- E. Workshop Slides.pptx
- H. DARE Rubric.docx
- I. DARE Training Timeline.pptx
- A. DARE Checklist of Best Practices.pptx
- B. Preworkshop Intro Facilitator Guide.docx
- C. Preworkshop Intro Slides.pptx
- F. Pretraining Assessment.pptx
- G. Posttraining Assessment.pptx
- _Educational Summary Report_11351.pdf
